# Supplementary material for: Myoglobin-derived iron causes wound enlargement and impaired regeneration in pressure injuries of muscle
Source: eLife. 2023 Jun 2;12:e85633. doi: 10.7554/eLife.85633 (PMC10238093; doi:10.7554/eLife.85633)
Supplement: Figure 3—figure supplement 1—source data 2. [file elife-85633-fig3-figsupp1-data2.xlsx]

## Sheet: Sheet1
2-year-old mice (male C57BL6)	Treatment	Endpoint
Myoglobin+/+ (n = 3)	Saline	3 days
Myoglobin−/− (n = 3)	Saline	3 days
Figure 3 figure supplement 1: Validation of Myoglobin knockout mice ... (F) Table of treatment arms.
